# Supplementary material for: Elucidation of Medusozoan (Jellyfish) Venom Constituent Activities Using Constellation Pharmacology
Source: Toxins (Basel). 2024 Oct 17;16(10):447. doi: 10.3390/toxins16100447 (PMC11510950; doi:10.3390/toxins16100447)
Supplement: Supplementary file 1 [file toxins-16-00447-s001.zip]

Archive with 1 entries (1 files):
- toxins-3194676-supplementary.pdf
